# Supplementary material for: Beta secretase 1-dependent amyloid precursor protein processing promotes excessive vascular sprouting through NOTCH3 signalling
Source: Cell Death Dis. 2020 Feb 6;11(2):98. doi: 10.1038/s41419-020-2288-4 (PMC7005019; doi:10.1038/s41419-020-2288-4)
Supplement: Supplementary file 7 — Supplementary Table 1 [file 41419_2020_2288_MOESM7_ESM.xlsx]

## Sheet: Sheet1
	Gene Name	Gene Bank ID	Gene Symbol	Primer Sequence (5'->3')
	Notch 1	NM_00714	Notch1	Forward Primer GATGGCCTCAATGGGTACAAG Reverse Primer TCGTTGTTGTTGATGTCACAGT
	Notch 3	NM_00716	Notch3	Forward Primer AGTGCCGATCTGGTACAACTT Reverse Primer CACTACGGGGTTCTCACACA
	Notch ligand 4 (Dll4)	NM_019454	Dll4	Forward Primer TTCCAGGCAACCTTCTCCGA Reverse Primer ACTGCCGCTATTCTTGTCCCT
	Jagged 1	NM_013822	Jag1	Forward Primer ATGCAGAACGTGAATGGAGAG Reverse Primer GCGGGACTGATACTCCTTGAG
	Jagged 2	NM_010588	Jag2	Forward Primer TTCTGTGACGAGTGTGTCCC Reverse Primer GCGCAGAGGTATTGGTCAGG
	Glyceraldehyde-3-phosphate dehydrogenase (GAPDH)	NM_008085	GAPDH	Forward Primer AGGTCGGTGTGAACGGATTTG Reverse Primer TGTAGACCATGTAGTTGAGGTCA
